# Supplementary material for: Cell Sheets from Adipose Tissue MSC Induce Healing of Pressure Ulcer and Prevent Fibrosis via Trigger Effects on Granulation Tissue Growth and Vascularization
Source: Int J Mol Sci. 2020 Aug 4;21(15):5567. doi: 10.3390/ijms21155567 (PMC7432086; doi:10.3390/ijms21155567)
Supplement: Supplementary file 1 [file ijms-21-05567-s001.zip]

Archive with 19 entries (15 files):
- supplementary/
- supplementary/Supplementary R2/
- supplementary/Supplementary R2/.DS_Store
- supplementary/Supplementary R2/Supplementary Table S1.pdf
- supplementary/Supplementary R2/Supplementary Table S2.pdf
- supplementary/Supplementary R2/SupplementM1 (14-21d).pdf
- supplementary/Supplementary R2/SupplementS1_Histological assessment of healing process of pressure ulcer after transplantation of Cell Sheet from MSC.tif
- supplementary/Supplementary R2/SupplementS2_Histological assessment of healing process of pressure ulcer in control animals.tif
- supplementary/Supplementary R2/SupplementS3_Healthy-skin_masson.tif
- supplementary/__MACOSX/
- supplementary/__MACOSX/._Supplementary R2
- supplementary/__MACOSX/Supplementary R2/
- supplementary/__MACOSX/Supplementary R2/._.DS_Store
- supplementary/__MACOSX/Supplementary R2/._Supplementary Table A1.pdf
- supplementary/__MACOSX/Supplementary R2/._Supplementary Table A2.pdf
- supplementary/__MACOSX/Supplementary R2/._SupplementM1 (14-21d).pdf
- supplementary/__MACOSX/Supplementary R2/._SupplementS1_Histological assessment of healing process of pressure ulcer after transplantation of Cell Sheet from MSC.tif
- supplementary/__MACOSX/Supplementary R2/._SupplementS2_Histological assessment of healing process of pressure ulcer in control animals.tif
- supplementary/__MACOSX/Supplementary R2/._SupplementS3_Healthy-skin_masson.tif
